# Supplementary material for: A Universal Approach to Analyzing Transmission Electron Microscopy with ImageJ
Source: Cells. 2021 Aug 24;10(9):2177. doi: 10.3390/cells10092177 (PMC8465115; doi:10.3390/cells10092177)
Supplement: Supplementary file 1 [file cells-10-02177-s001.zip]

Archive with 1 entries (1 files):
- cells-1284131-supplementary file August 21 2021.pdf
